# Supplementary material for: Can Ketogenic Diet Therapy Improve Migraine Frequency, Severity and Duration?
Source: Healthcare (Basel). 2021 Aug 26;9(9):1105. doi: 10.3390/healthcare9091105 (PMC8471252; doi:10.3390/healthcare9091105)
Supplement: Supplementary file 1 [file healthcare-09-01105-s001.zip]

Archive with 1 entries (1 files):
- healthcare-1296125-supplementary.pdf
